# Supplementary material for: Tree-Climbing Behavior of a Forest-Dwelling Ungulate: The Formosan Serow
Source: Animals (Basel). 2024 Jul 24;14(15):2159. doi: 10.3390/ani14152159 (PMC11310938; doi:10.3390/ani14152159)
Supplement: Supplementary file 1 [file animals-14-02159-s001.zip]

Archive with 1 entries (1 files):
- animals-3122597-supplementary.xlsx
