# Supplementary material for: Tree-Climbing Behavior of a Forest-Dwelling Ungulate: The Formosan Serow
Source: Animals (Basel). 2024 Jul 24;14(15):2159. doi: 10.3390/ani14152159 (PMC11310938; doi:10.3390/ani14152159)
Supplement: Supplementary file 1 [file animals-14-02159-s001.zip › animals-3122597-supplementary.xlsx]

## Sheet: Ap1
Table S1: Data sources of 15 tree climbing behavior of Formosan serows.
ID	URL
1	https://www.facebook.com/story.php?story_fbid=6452372754857377&id=100002541491686
2	https://www.youtube.com/watch?v=h9WxAtg5_70
3	https://www.youtube.com/watch?v=itxpi5WISfY&list=FL-Bah4XdS7i1v0cXBSv6nuw&index=3&t=12s
4	https://www.youtube.com/watch?v=HSjyZpHutik&list=FL-Bah4XdS7i1v0cXBSv6nuw&index=5
5	https://www.youtube.com/watch?v=lPHex-v8E7c&list=FL-Bah4XdS7i1v0cXBSv6nuw&index=1
6	https://www.youtube.com/watch?v=lPHex-v8E7c&list=FL-Bah4XdS7i1v0cXBSv6nuw&index=1
7	https://www.youtube.com/watch?v=lPHex-v8E7c&list=FL-Bah4XdS7i1v0cXBSv6nuw&index=1
8	https://www.facebook.com/meihsiuhwang/videos/1649020045604154
9	https://www.facebook.com/groups/388953801293069/permalink/1037867366401706
10	https://www.facebook.com/JuhuFarmstay/posts/pfbid02jTYowMDDrenrDFh33X3dGMvxd4h5ZxR3Wq93oB21S5a3n8Vg4EYFBZBTiw8foW33l
11	https://www.facebook.com/JuhuFarmstay/posts/pfbid02jTYowMDDrenrDFh33X3dGMvxd4h5ZxR3Wq93oB21S5a3n8Vg4EYFBZBTiw8foW33l
12	https://www.facebook.com/meihsiuhwang/videos/632577902180234
13	https://www.facebook.com/photo/?fbid=10160021339187659&set=pcb.10160021340402659
14	Photographed by authors
15	Photographed by authors
